# Supplementary material for: Mutation Hotspot for Changing the Substrate Specificity of β-N-Acetylhexosaminidase: A Library of GlcNAcases
Source: Int J Mol Sci. 2022 Oct 18;23(20):12456. doi: 10.3390/ijms232012456 (PMC9604439; doi:10.3390/ijms232012456)
Supplement: Supplementary file 1 [file ijms-23-12456-s001.zip]

Archive with 1 entries (1 files):
- ijms-1914550-supplementary.pdf
